# Supplementary material for: UVC-Based Air Disinfection Systems for Rapid Inactivation of SARS-CoV-2 Present in the Air
Source: Pathogens. 2023 Mar 7;12(3):419. doi: 10.3390/pathogens12030419 (PMC10053150; doi:10.3390/pathogens12030419)
Supplement: Supplementary file 1 [file pathogens-12-00419-s001.zip]

Archive with 1 entries (1 files):
- pathogens-1990264-supplementary.pdf
